# Supplementary material for: GeOKG: geometry-aware knowledge graph embedding for Gene Ontology and genes
Source: Bioinformatics. 2025 Apr 11;41(4):btaf160. doi: 10.1093/bioinformatics/btaf160 (PMC12036960; doi:10.1093/bioinformatics/btaf160)
Supplement: btaf160_Supplementary_Data [file btaf160_supplementary_data.zip]

Archive with 1 entries (1 files):
- [cleaned] GeOKG_supplementary.pdf
